# Supplementary material for: In Situ Synchrotron X-ray Diffraction Studies of Hydrogen-Desorption Properties of 2LiBH4–Mg2FeH6 Composite
Source: Molecules. 2021 Aug 11;26(16):4853. doi: 10.3390/molecules26164853 (PMC8398332; doi:10.3390/molecules26164853)
Supplement: Supplementary file 1 [file molecules-26-04853-s001.zip]

Archive with 1 entries (1 files):
- molecules-1175373-supplementary.pdf
